# Supplementary material for: Association between Ambient Air Pollution and MRI-Defined Brain Infarcts in Health Examinations in China
Source: Int J Environ Res Public Health. 2021 Apr 19;18(8):4325. doi: 10.3390/ijerph18084325 (PMC8072670; doi:10.3390/ijerph18084325)
Supplement: Supplementary file 1 [file ijerph-18-04325-s001.zip]

Archive with 1 entries (1 files):
- ijerph-1137970-supplementary.pdf
